# Supplementary material for: Blood-biomarkers and devices for atrial fibrillation screening: Lessons learned from the AFRICAT (Atrial Fibrillation Research In CATalonia) study
Source: PLoS One. 2022 Aug 23;17(8):e0273571. doi: 10.1371/journal.pone.0273571 (PMC9398023; doi:10.1371/journal.pone.0273571)
Supplement: S1 Dataset — (XLSX) [file pone.0273571.s003.xlsx]

## Sheet: All + devicesresults
patient	AFRICAT_phase	sex	age	alcohol	tobacco	dyslipidemia	coron_heart_disease	heart_failure	valvulop	previous_stroke	antiagre	aco	SBP	DBP	AF_MyDiagnostick	AF_Fibricheck	AF_WatchBP	AF_AliveCor	AF_ECG	AF_yn	AF_type
10001	1	1	75	0	0	1	0	0	0	0	0	0	141	86	0		0	0	0	0	0
10002	1	0	75	0	0	0	0	0	0	0	1	0	139	80	0		1	0	0	0	0
10003	1	0	67	1	1	0	0	0	0	0	0	0	155	78	0		0	0	0	0	0
10004	1	1	66	0	0	1	0	0	0	0	1	0	135	78	0		0	0	0	0	0
10005	1	0	75	0	0	1	0	0	0	0	1	0	145	71	0		0	0	0	0	0
10006	1	0	74	0	0	1	1	0	0	0	1	0	150	61	0		0	0	0	0	0
10007	1	0	68	0	0	1	0	0	0	0	1	0	133	66	0		0	0	0	0	0
10008	1	0	74	0	0	0	0	0	0	0	0	0	148	80	0		0	0	0	0	0
10009	1	1	69	0	0	1	1	0	0	0	0	0	168	83	0		0	1	0	1	1
10010	1	0	65	0	0	0	0	0	0	0	0	0	137	73	0		0	0	0	1	1
10011	1	1	73	0	0	1	0	0	0	0	1	0	141	94	0		0	0	0	0	0
10012	1	0	67	1	1	1	0	0	0	0	1	0	157	88	0		0	0	0	0	0
10013	1	0	72	0	0	1	1	0	0	0	1	0	143	73	0		0	0	0	0	0
10014	1	0	68	0	0	1	0	0	0	0	0	0	127	84	1		1	1	1	1	2
10015	1	0	69	0	0	1	0	0	0	0	1	0	108	68	0		0	0	0	0	0
10016	1	1	71	0	1	1	0	0	0	0	0	0	151	80	0		0	0	0	1	1
10017	1	0	65	0	0	0	0	0	0	0	1	0	145	92	0		0	0	0	1	1
10018	1	0	69	0	0	1	0	0	0	0	0	0	167	83	0		0	1	0	0	0
10019	1	0	73	1	0	1	0	0	0	0	0	0	145	83	0		0	0	0	0	0
10020	1	0	69	0	0	1	0	0	0	0	0	0	139	75	0		0	0	0	0	0
10021	1	0	76	0	0	1	0	0	0	0	0	0	150	73	0		0	0	0	0	0
10022	1	1	66	0	0	1	0	0	1	0	0	0	133	81	0		0	0	0	0	0
10023	1	0	70	1	0	1	1	0	0	0	1	0	146	90	0		0	0	0	0	0
10024	1	0	70	0	0	1	0	0	0	0	0	0	140	78	0		0	0	0	0	0
10025	1	0	66	0	0	0	0	0	0	0	1	0	148	78	0		0	0	0	0	0
10026	1	1	73	0	1	0	0	0	0	0	0	0	128	70	0		0	0	0	0	0
10027	1	1	71	0	0	1	0	0	0	0	0	0	134	86	0		0	0	0	0	0
10028	1	0	73	0	0	1	0	0	0	0	0	0	139	66	0		0	0	0	0	0
10029	1	0	70	0	0	1	1	0	0	0	1	0	150	76	0		0	0	0	0	0
10030	1	0	73	0	0	1	0	0	0	0	0	0	146	68	0		0	0	0	0	0
10031	1	0	69	0	0	1	1	0	0	0	1	0	148	74	0		0	0	0	0	0
10032	1	1	74	0	0	1	0	0	0	0	1	0	160	70	0		0	0	0	0	0
10033	1	1	66	0	0	1	0	0	0	0	0	0	160	82	0		0	0	0	0	0
10034	1	1	69	0	1	0	0	0	0	0	0	0	135	79	0		0	0	0	0	0
10035	1	0	66	0	0	0	0	0	0	0	0	0	134	70	0		0	0	0	0	0
10036	1	0	66	0	0	1	0	0	0	0	1	1	124	71	1		1	1	1	1	3
10037	1	0	65	0	0	0	0	0	0	0	0	0	144	81	0		0	0	0	0	0
10038	1	1	67	0	0	1	0	0	0	0	0	0	138	74	0		0	0	0	0	0
10039	1	0	66	1	1	1	0	0	0	0	0	0	150	89	0		0	0	0	0	0
10040	1	0	68	0	0	0	0	0	0	0	0	0	146	77	0		0	0	0	0	0
10041	1	1	71	0	0	1	0	1	1	0	1	1	129	67	1		1	1	1	1	3
10042	1	0	70	0	0	0	0	0	0	0	0	0	143	79	0		0	0	0	0	0
10043	1	0	69	0	1	1	0	0	0	0	1	0	161	66	0		1	0	0	0	0
10044	1	0	73	0	0	1	0	0	0	1	0	0	128	76	0		0	0	0	0	0
10045	1	0	69	0	0	0	0	0	0	0	1	0	126	72	0		0	0	0	0	0
10046	1	0	69	1	1	1	1	0	0	0	1	0	164	71	0		0	0	0	0	0
10047	1	0	71	0	0	1	0	0	0	0	1	0	136	70	0		0	0	0	0	0
10048	1	0	74	1	0	1	0	0	0	0	1	0	115	59	0		0	0	0	0	0
10049	1	1	75	0	0	1	0	1	1	0	0	1	151	71	0		1	1	1	1	3
10050	1	0	71	0	0	1	0	0	0	0	0	1	140	78	1		1	0	1	1	3
20001	1	0	70	0	0	1	0	0	0	0	0	0	124	79	0		0	0	0	0	0
20002	1	0	74	0	0	1	0	0	0	0	1	0	128	70	0		0	0	0	0	0
20003	1	1	72	0	0	1	0	0	0	0	0	0	166	90	0		0	0	0	0	0
20004	1	0	70	0	0	1	0	0	0	0	1	0	136	56	0		0	0	0	0	0
20005	1	0	72	0	0	1	1	0	0	0	1	0	135	75	0		0	0	0	1	1
20006	1	0	74	1	0	1	1	0	0	0	1	0	144	88	0		0	0	0	0	0
20007	1	0	72	0	0	0	0	0	0	0	1	0	129	67	0		0	0	0	0	0
20008	1	0	67	0	1	1	0	0	0	0	1	0	173	83	0		0	0	0	0	0
20009	1	1	68	0	0	1	0	0	0	0	0	0	148	98	0		0	0	0	0	0
20010	1	0	75	0	1	1	0	0	0	0	1	0	149	91	0		0	0	0	0	0
20011	1	0	72	0	0	1	0	0	0	0	1	0	137	77	0		0	0	0	0	0
20012	1	1	68	0	0	1	0	0	0	0	1	0	124	71	0		0	0	0	0	0
20013	1	0	69	1	1	1	0	0	0	0	1	0	131	76	0		0	1	0	0	0
20014	1	0	66	0	0	1	0	0	0	0	0	0	164	87	0		0	0	1	1	2
20015	1	0	75	0	0	1	0	0	0	0	1	0	142	73	0		0	0	0	0	0
20016	1	0	70	0	1	1	0	0	0	0	1	0	174	96	0		0	0	0	0	0
20017	1	1	69	0	0	0	0	0	0	0	0	0	136	78	0		0	0	0	0	0
20018	1	0	73	0	0	1	0	0	0	0	1	0	130	75	0		0	0	0	0	0
20019	1	1	75	0	0	1	0	0	1	0	0	1	123	59	0		0	0	0	1	4
20020	1	0	75	0	0	1	1	0	0	0	1	0	140	77	0		0	1	0	1	1
20021	1	0	69	0	0	1	0	0	0	0	1	0	149	85	0		0	0	0	0	0
20022	1	1	65	0	0	1	0	0	0	0	0	0	149	90	0		0	0	0	0	0
20023	1	0	67	0	0	1	0	0	0	0	0	0	134	80	0		0	0	0	0	0
20024	1	1	67	0	0	1	0	0	0	0	1	0	158	89	0		0	0	0	0	0
20025	1	0	64	0	1	0	1	0	0	0	0	1	195	94	1		1	1	1	1	3
20026	1	1	74	0	0	1	1	0	0	0	1	0	172	59	0		0	0	0	0	0
20027	1	1	68	0	0	1	0	0	0	0	1	0	236	115	0		0	0	0	0	0
20028	1	1	72	0	0	1	0	0	0	0	0	0	176	81	0		0	0	0	0	0
20029	1	0	69	0	1	1	1	0	0	1	0	1	161	100	1		1	1	1	1	3
20030	1	0	72	1	1	1	0	0	0	0	1	0	145	92	0		0	0	0	0	0
20031	1	1	73	0	0	1	0	0	0	1	1	0	147	82	0		0	0	0	0	0
20032	1	0	68	0	0	1	1	0	0	1	0	1	119	70	0		0	0	0	0	0
20033	1	0	62	1	1	1	0	0	0	1	1	0	164	95					1	1	2
20034	1	0	73	0		1	0	0	0	0	1	0	170	79	0		0	0	0	0	0
20035	1	0	65	0	1	1	0	0	0	0	0	0	132	85	0		0	0	0	0	0
20036	1	0	73	0	0	1	1	0	0	0	0	0	126	87	1		1	1	1	1	2
20037	1	0	69	0	0	1	0	0	0	0	0	0	159	77	0		0	0	0	0	0
20038	1	1	76	0	0	1	0	0	0	0	0	0	139	73	0		0	0	0	0	0
20039	1	0	70	0	1	1	0	0	0	0	1	0	163	86	0		0	0	0	0	0
20040	1	1	65	0	0	1	0	0	0	0	0	0	131	92	0		0	0	0	0	0
20041	1	0	70	0	1	1	0	0	0	0	1	0	166	89	0		0	0	0	0	0
20042	1	1	70	0	0	1	0	0	0	0	0	0	124	74	0		0	0	0	1	1
20043	1	0	65	0	1	1	0	0	0	0	1	0	134	74	0		1	0	0	0	0
20044	1	1	69	0	0	1	1	0	0	0	1	0	163	76	0		0	0	0	1	4
20045	1	0	69	0	0	0	0	0	0	0	1	0	154	90	0		0	0	0	0	0
20046	1	1	73	0	0	1	0	0	0	1	1	0	124	78	0		0	0	0	0	0
20047	1	1	74	0	0	1	1	0	0	0	0	0	141	64	0		0	0	0	0	0
20048	1	1	70	0	0	1	0	0	0	0	0	0	152	86	0		0	0	0	0	0
20049	1	1	70	0	0	0	0	0	0	0	0	0	151	73	0		0	0	0	0	0
20050	1	0	68	0	0	0	1	1	0	0	0	1	141	96	1		1	1	1	1	3
AFRE01	2	1	72	0	0	1	0	0	1	0	0	0	134	81	0	0	0		0	0	0
AFRE02	2	0	71	0	0	1	1	0	1	0	1	0	147	93	0	0	0		0	0	0
AFRE03	2	1	71	0	0	1	0		0	0	1	0	159	92	0	0	0		0	0	0
AFRE04	2	1	71	0	0	0	0	0	0	0	0	0	165	91	0	0	1		0	0	0
AFRE05	2	1	67	0	0	0	0	0	0	0	1	0	115	77	0	0	0		0	0	0
AFRE06	2	1	65	0	0	1	0	0	0	0	0	0	140	75	0	0	0		0	0	0
AFRE07	2	1	74	0	0	1	0	0	0	0	1	0	153	79	0	0	0		0	0	0
AFRE08	2	1	66	0	0	1	1	0	0	0	0	0	147	82	0	0	0		0	0	0
AFRE09	2	1	75	0	0	1	1	0	0	0	1	0	144	83	0	0	0		0	0	0
AFRE12	2	0	73	0	0	1	1	1	0	1	1	0	145	85	0	0	0		0	0	0
AFRE14	2	0	74	0	0	1	0	0	0	0	0	0	143	86	0	0	0		0	0	0
AFRE15	2	1	67	0	0	0	0	0	0	0	0	0	135	82	0	0	0		0	0	0
AFRE16	2	1	74	0	0	0	0	0	0	0	1	0	148	74	0	0	0		0	0	0
AFRE17	2	0	72	0	0	1	1	0	1	1	1	0	136	74	0	0	0		0	0	0
AFRE21	2	1	68	0	0	1	0	0	0	0	1	0	153	83	0	0	0		0	0	0
AFRE22	2	1	72	0	0	1	0	0	0	0	0	0	145	71	0	0	0		0	0	0
AFRE23	2	1	70	0	0	1	0	0	0	0	0	0	210	103	0	0	0		0	1	1
AFRE24	2	1	75	0	0	1	1	0	0	1	1	0	131	64	0	0	0		0	0	0
AFRE25	2	1	69	0	0	1	1	1	0	1	1	0	143	48	0	0	0		0	0	0
AFRE26	2	1	70	0	0	0	0	0	0	1	1	0	116	65	0	0	0		0	0	0
AFRE27	2	1	75	0	0	1	0	0	0	0	0	0	127	74	0	0	0		0	0	0
AFRE28	2	1	75	0	0	1	0	0	0	0	1	0	133	77	0	0	0		0	0	0
AFRE29	2	1	71	0	0	1	0	0	0	0	0	0	163	74	0	0	0		0	0	0
AFRE30	2	0	71	0	0	1	1	0	0	0	1	0	132	79	0	0	0		0	0	0
AFRE31	2	0	74	1	1	1	1	1	0	0	1	0	139	61	0	0	0		0	0	0
AFRE32	2	0	72	0	0	1	0	0	0	0	1	0	140	77	0	0	0		0	0	0
AFRE33	2	1	74	0	0	1	1	0	0	0	1	0	142	76	0	0	0		0	0	0
AFRE34	2	1	73	0	0	1	0	0	0	0	1	0	122	64	0	0	0		0	0	0
AFRE35	2	1	73	0	0	1	0	0	0	0	1	0	137	86	0	0	0		0	0	0
AFRE36	2	1	73	0	0	1	0	0	0	0	1	0	155	74	0	0	0		0	0	0
AFRE37	2	1	74	0	0	0	0	0	0	0	0	0	126	68	0	0	0		0	0	0
AFRE38	2	1	66	0	0	0	0	0	0	0	0	0	151	75	0	0	0		0	1	1
AFRE39	2	1	74	0	0	1	0	0	0	0	1	0	133	76	0	0	0		0	0	0
AFRE40	2	1	71	0	0	1	0	0	0	0	0	0	152	58	1	0	0		0	0	0
AFRE41	2	1	76	0	0	1	0	0	0	0	0	0	116	53	0	0	0		0	0	0
AFRE42	2	1	72	0	1	1	0	0	0	0	1	0	150	74	0	0	0		0	0	0
AFRE43	2	1	75	0	0	1	1	0	0	0	1	0	187	83	0	0	0		0	0	0
AFRE44	2	1	74	0	0	0	0	0	0	0	0	0	159	84	0	0	0		0	0	0
AFRE45	2	1	74	0	0	1	1	1	1	0	1	0	148	100	0	0	0		0	0	0
AFRE46	2	1	73	0	0	0	0	0	0	0	0	0	118	76	0	0	0		0	0	0
AFRE47	2	0	70	0	0	1	1	0	1	1	1	0	149	78	0	0	0		0	0	0
AFRE48	2	1	76	0	0	0	0	0	0	0	0	0	135	83	0	0	0		0	0	0
AFRE49	2	1	76	0	0	1	0	0	0	0	0	0	137	88	0	0	0		0	0	0
AFRE50	2	1	71	0	0	0	0	0	0	0	1	0	148	76	0	0	0		0	0	0
AFRE51	2	0	74	0	0	1	1	0	0	0	1	0	167	83	0	0	0		0	0	0
AFRE52	2	1	73	0	0	0	0	0	0	0	1	0	122	74	0	0	0		0	0	0
AFRE53	2	0	72	0	1	1	1	0	0	0	1	0	158	78	0	0	0		0	0	0
AFRE54	2	0	72	0	0	1	0	0	0	0	0	0	142	72	0	0	0		0	0	0
AFRE55	2	1	68	0	0	1	0	0	0	0	0	0	146	98	0	0	0		0	0	0
AFSM01	2	0	74	0	0	0	1	0	0	0	1	0	111	66	1	0	0		0	0	0
AFSM02	2	0	72	1	0	1	0	0	0	0	0	0	138	79	0	1	0		0	0	0
AFSM03	2	0	71	0	0	0	0	0	0	0	0	0	136	75	0	0	0		0	0	0
AFSM04	2	0	68	0	0	1	0	0	0	0	0	0	147	82	0	0	0		0	0	0
AFSM05	2	0	65	1	0	1	0	0	1	0	1	0	135	80	0	0	0		0	0	0
AFSM06	2	1	72	0	0	1	0	0	0	0	1	0	125	69	0	0	0		0	0	0
AFSM07	2	1	71	0	0	0	0	0	0	0	0	0	144	83	0	0	0		0	0	0
AFSM08	2	0	65	0	1	0	0	0	0	0	1	0	152	76	0	0	0		0	0	0
AFSM09	2	0	66	1	1	0	0	1	0	0	0	0	145	100	0	0	0		0	0	0
AFSM10	2	0	73	1	0	1	0	0	0	0	0	0	129	79	0	0	0		0	0	0
AFSM11	2	0	73	0	0	1	0	0	1	0	0	0	156	61	0	0	0		0	0	0
AFSM12	2	1	66	0	0	0	0	0	0	0	1	0	136	60	0	0	0		0	0	0
AFSM13	2	1	64	0	0	0	0	0	0	0	0	0	163	83	0	0	0		0	0	0
AFSM14	2	1	74	0	0	1	0	1	0	0	0	0	156	69	0	0	0		0	0	0
AFSM15	2	0	72	1	0	1	0	0	0	0	0	0	135	58	0	0	0		0	0	0
AFSM16	2	0	68	0	0	0	0	0	0	0	0	0	126	72	0	0	0		0	0	0
AFSM17	2	1	69	1	0	0	0	0	0	0	1	0	142	72	0	0	0		0	0	0
AFSM18	2	0	70	0	0	0	0	0	0	0	0	0	144	78	0	0	0		0	0	0
AFSM19	2	0	71	1	0	0	0	0	0	0	0	0	129	84	0	0	0		0	0	0
AFSM20	2	0	68	0	0	0	0	0	0	1	1	0	141	78	0	0	0		0	0	0
AFSM21	2	0	72	0	1	1	1	0	0	0	1	0	134	77	0	0	0		0	0	0
AFSM22	2	0	75	0	0	1	0	0	0	0	0	0	123	71	0	1	0		0	0	0
AFSM23	2	0	73	1	0	0	0	0	0	0	0	0	135	75	0	0	0		0	0	0
AFSM24	2	1	73	0	0	1	0	0	0	0	0	0	112	69	0	0	0		0	0	0
AFSM25	2	0	71	0	0	0	0	0	0	0	0	0	164	84	0	0	0		0	0	0
AFSM26	2	0	72	0	0	1	0	0	0	0	0	0	147	88	0	0	0		0	0	0
AFSM27	2	0	68	0	0	1	0	0	0	0	0	0	143	70	0	0	0		0	0	0
AFSM28	2	0	68	0	0	1	0	0	0	0	0	0	135	77	0	1			0	0	0
AFSM29	2	0	71	0	0	1	0	0	0	0	0	0	149	72	0	0	0		0	0	0
AFSM30	2	0	74	0	0	1	0	0	0	0	0	0	140	75	0	0	0		0	0	0
AFSM31	2	0	70	0	1	1	1	0	0	0	1	0	132	65	0	0	0		0	0	0
AFSM32	2	1	71	0	0	1	0	0	0	0	0	0	134	73	0	0	0		0	0	0
AFSM33	2	0	71	1	0	1	0	0	0	0	0	0	115	67	0	0	0		0	0	0
AFSM34	2	0	73	0	1	1	0	0	0	0	1	0	135	69	0	0	0		0	0	0
AFSM35	2	1	74	0	0	1	1	1	0	0	1	0	138	70	0	0	0		0	0	0
AFSM36	2	0	74	1	0	1	1	0	0	0	1	0	122	67	0	0	0		0	0	0
AFSM37	2	0	67	1	0	1	0	0	1	0	1	0	147	77	0	0	0		0	0	0
AFSM38	2	0	75	1	0	1	0	1	0	0	0	0	135	79	0	0	0		0	0	0
AFSM39	2	0	74	0	0	1	1	0	0	0	1	0	131	65	1	0	0		0	0	0
AFSM40	2	0	65	0	0	1	0	1	0	0	0	0	154	85	0	0	0		0	0	0
AFSM41	2	0	68	0	0	1	0	0	0	0	0	0	140	79	0	0	0		0	0	0
AFSM42	2	0	73	0	0	1	0	0	0	0	1	0	147	77	0	0	0		0	0	0
AFSM43	2	0	72	0	0	1	0	0	0	0	1	0	135	77	0	0	0		0	0	0
AFSM44	2	0	69	0	0	1	0	0	0	0	1	0	143	73	0	1	0		0	1	1
AFSM45	2	0	72	0	0	1	1	0	0	0	1	0	144	79	1	1	1		0	1	1
AFSM46	2	1	67	0	1	1	0	0	0	0	0	0	134	71	0	0	0		0	0	0
AFSM47	2	1	72	0	0	0	0	0	0	0	0	0	145	86	0	0	0		0	0	0
AFSM48	2	0	72	0	0	1	1	0	0	0	1	0	150	80	0	0	0		0	0	0
AFSM49	2	0	74	0	0	1	0	0	0	1	1	0	171	78	0	0	0		0	0	0
AFSM50	2	0	72	0	0	1	0	0	0	0	0	0	127	70	1	1	1		0	0	0
AFSM51	2	1	69	0	0	1	0	0	0	1	1	0	131	71	0	0	0		0	0	0
AFSM52	2	0	73	0	0	1	0	0	0	0	0	0	125	69	0	1	0		0	0	0
AFSM53	2	1	71	0	0	1	0	0	0	0	0	0	132	74	0	0	0		0	0	0
AFSM54	2	1	71	0	0	1	0	0	0	0	0	0	158	82	0	0	0		0	0	0
AFSM55	2	0	66	1	0	1	0	0	0	0	1	0	138	78	0	0	0		0	0	0
AFSM56	2	0	71	0	0	0	0	0	0	0	0	0	143	81	0	0	0		0	0	0
AFSM57	2	1	75	0	0	1	0	0	0	1	1	0	161	87	0	0	0		0	0	0
AFSM58	2	1	72	0	0	1	1	0	0	0	1	0	130	70	0	0	0		0	0	0
AFSM59	2	0	70	0	0	1	0	0	0	0	0	0	157	88	0	0	0		0	0	0
AFSM60	2	1	66	0	0	1	0	0	0	0	0	0	143	74	0	0	0		0	0	0
AFSM61	2	0	66	0	0	1	0	0	0	0	0	0	162	92	0	0	0		0	0	0
AFSM62	2	0	67	1	0	1	0	0	0	0	0	0	156	92	0	0	0		0	0	0
AFSM63	2	0	68	0	0	1	1	0	0	0	1	0	130	72	0	0	0		0	0	0
AFSM64	2	1	70	0	1	1	0	0	0	0	1	0	133	68	0	0	0		0	0	0
AFSM65	2	0	75	0	0	1	0	0	0	0	0	0	129	69	0	0	0		0	0	0
AFSM66	2	0	68	0	0	1	0	1	0	1	1	0	161	81	0	0	0		0	0	0
AFSM67	2	1	72	0	0	1	0	1	0	0	0	0	152	77	0	0	0		0	0	0
AFSM68	2	0	65	0	0	1	0	0	0	0	1	0	142	89	0	0	0		0	0	0
AFSM69	2	1	69	0	0	1	0	0	0	0	0	0	113	69	0	0	0		0	0	0
AFSM70	2	1	69	0	1	1	0	0	0	0	0	0	143	72	0	0	0		0	0	0
AFSM71	2	0	72	0	0	1	0	0		0	0	1	134	77	0	0	0		0	0	0
AFSM72	2	1	68	0	0	1	0	0	0	0	0	0	167	71	0	0	0		0	0	0
AFSM73	2	1	66	0	0	1	0	0	1	0	0	0	118	52	0	0	0		0	0	0
AFSM74	2	1	73	0	0	1	0	0	0	0	0	0	147	64	0	0	0		0	0	0
AFSM75	2	0	65	0	0	1	0	0	0	0	0	0	151	98	0	0	0		0	0	0
AFSM76	2	1	73	0	0	0	0	0	0	0	0	0	165	91	0	0	0		0	0	0
AFSM77	2	0	74	0	0	0	0	0	0	0	0	0	173	74	0	0	0		0	0	0
AFSM78	2	0	73	0	0	1	0	0	0	1	1	0	134	80	0	0	0		0	0	0
AFSM79	2	1	71	0	1	1	1	0		0	1	0	155	66	0	0	0		0	0	0
AFSM80	2	0	74	0	0	1	1	0	0	0	1	0	154	60	0	0	0		0	0	0
AFSM81	2	1	67	0	0	0	0	0	0	0	0	0	138	75	0	0	0		0	0	0
AFSM82	2	1	75			1	0	0	0	0	0	0	133	60	0	0	0		0	0	0
AFSM83	2	0	66		1	1	0	0	0	0	0	0	122	80	0	0	0		0	0	0
AFSM84	2	0	74	0	0	1	0	0	0	0	1	0	132	64	0	0	0		0	0	0
AFSM85	2	0	75	0	1	1	0	0	0	0	1	0	135	72	1	0	0		0	0	0
AFSM86	2	0	73	1	0	0	0	0	0	0	0	0	126	75	0	0	0		0	0	0
AFSM87	2	1	74	0	0	0	0	0	0	0	0	0	151	66	0	0	0		0	0	0
AFSM88	2	0	70	0	0	1	0	0	0	0	0	0	150	100	0	0	0		0	0	0
AFSM89	2	1	68	0	0	1	0	0	0	0	0	0	173	88	0	0	0		0	0	0
AFSM90	2	1	70	0	0	1	0	0	0	0	0	0	139	79	0	0	0		0	0	0
AFSM91	2	1	71	0	0	1	0	0	0	0	0	0	149	89	0	0	0		0	0	0
AFSM92	2	0	66	0	0	1	0	0	0	0	0	0	126	81	0	0	0		0	0	0
AFSM93	2	0	74	1	0	1	0	0	0	0	0	0	143	83	0	0	0		0	0	0
AFSM94	2	0	75	0	1	1	0	0	0	0	0	0	137	72	0	0	0		0	0	0
AFSM95	2	1	65	0	0	1	0	0	0	0	0	0	150	81	0	0	0		0	0	0
AFTE01	2	1	69	0	0	1	0	0	0	0	0	0	118	57	0	0	0		0	0	0
AFTE02	2	1	69	0	0	1	0	0	0	0	1	0	146	70	0	0	0		0	1	4
AFTE03	2	1	74	0	0	1	0	0	0	0	0	0	149	86	0	0	0		0	0	0
AFTE04	2	0	65	0	0	1	1	0	0	0	1	0	132	92	0	0	0		0	0	0
AFTE05	2	1	72	0	0	1	0	0	0	0	1	0	181	86	0	0	0		0	0	0
AFTE06	2	1	71	0	0	1	0	0	0	0	1	0	163	82	0	0	0		0	0	0
AFTE07	2	1	72	0	0	1	0	0	0	0	0	0	194	85	0	0	0		0	0	0
AFTE08	2	1	74	0	0	1	0	0	0	0	0	0	162	93	0	1	1		0	0	0
AFTE09	2	0	69	0	0	1	0	0	0	0	1	0	156	89	1	1	1		0	1	1
AFTE10	2	1	68	0	0	1	1	0	0	0	1	0			0	0	0		0	0	0
AFTE100	2	1	74	0	0	1	1	0	0	1	1	0	130	70	0	0	0		0	0	0
AFTE101	2	0	70	0	0	1	0	0	0	0	0	0	130	65	0	0	0		0	0	0
AFTE102	2	0	73	0	0	1	0	0	0	0	1	0	140	66	0	0	0		0	0	0
AFTE103	2	1	71	0	0	1	0	0	0	0	0	0	133	75	0	0	0		0	0	0
AFTE104	2	0	75	0	0	1	0	0	0	0	1	0	139	74	0	0	0		0	0	0
AFTE105	2	1	71	0	0	1	0	0	0	0	0	0	135	81	0	0	0		0	0	0
AFTE106	2	1	75	0	0	1	0	0	0	0	0	0	136	88	0	0	0		0	0	0
AFTE107	2	1	75	0	0	1	0	0	0	0	0	0	143	72	0	0	0		0	0	0
AFTE108	2	1	66	0	0	1	0	1	0	0	0	0	145	74	0	0	1		0	0	0
AFTE109	2	0	75	0	0	1	0	0	0	0	1	0	133	94	0	0	0		0	0	0
AFTE11	2	1	74	0	0	1	0	0	0	0	1	0	170	94	0	0	0		1	1	2
AFTE110	2	0	72	0	0	1	1	0	0	0	1	0	133	89	0	0	0		0	0	0
AFTE111	2	1	71	0	0	1	0	0	0	0	0	0	136	82	0	0	0		0	0	0
AFTE112	2	1	72	0	0	0	0	0	0	0	1	0	130	75	0	0	0		0	0	0
AFTE113	2	1	74	0	1	0	0	0	0	0	0	0	139	87	0	0	0		0	0	0
AFTE114	2	0	71	0	0	0	0	0	0	0	1	0	140	76	0	0	0		0	0	0
AFTE115	2	0	74	0	0	0	1	1	0	0	1	0	110	66	0	0	0		0	0	0
AFTE12	2	0	74	0	1	1	0	0	0	0	0	0			0	0	1		0	0	0
AFTE13	2	1	73	0	0	1	0	0	0	0	1	0	150	90	0	1	1		0	0	0
AFTE14	2	1	75	0	0	1	0	0	0	0	1	0	132	59	0	0	0		0	0	0
AFTE15	2	1	70	0	0	1	1	0	1	0	1	0	132	64	0	1	1		0	0	0
AFTE16	2	1	67	0	0	0	0	0	0	0	1	0	120	58	0	1	0		0	0	0
AFTE17	2	1	75	0	0	1	0	0	0	0	1	0	132	64	0	0	0		0	0	0
AFTE18	2	0	74	0	0	1	0	0	0	0	1	0	139	80	0	0	0		0	0	0
AFTE19	2	1	74	0	0	0	0	0	0	0	0	0	140	85	0	0	0		0	0	0
AFTE20	2	1	73	0	0	0	0	1	0	0	1	0	139	88	0	0	0		0	0	0
AFTE21	2	1	75	0	0	0	0	0	0	0	1	0	146	82	1	0	1		1	1	2
AFTE22	2	1	73	0	0	1	0	0	0	0	1	0	154	84	0	0	0		0	0	0
AFTE23	2	0	65	0	1	1	0	0	0	0	0	0	120	73	0	0	0		0	0	0
AFTE24	2	1	67	0	0	1	0	0	0	0	1	0	140	68	0	0	0		0	0	0
AFTE25	2	1	71	0	1	1	0	0	0	0	1	0	140	65	0	0	0		0	0	0
AFTE26	2	0	62	0	0	1	0	0	0	0	0	0	124	73	1	1	1		1	1	2
AFTE27	2	0	75	0	0	0	0	0	0	0	1	0	140	73	0	1	1		0	1	1
AFTE28	2	1	73	0	0	1	0	0	0	0	1	0	116	71	0	0	0		0	0	0
AFTE29	2	1	69	0	0	0	0	0	0	0	0	0	139	84	0	0	0		0	0	0
AFTE30	2	1	72	0	0	1	0	0	0	0	1	0	132	76	0	0	0		0	0	0
AFTE31	2	0	72	0	0	1	0	0	0	0	0	0	160	106	0	0	1		0	0	0
AFTE32	2	1	71	0	0	1	0	0	0	1	1	0	111	62	0	0	0		0	0	0
AFTE33	2	1	72	0	0	1	0	0	0	0	0	0	121	71	0	0	0		0	0	0
AFTE34	2	1	75	0	0	1	1	0	0	0	1	0	130	65	0	0	0		0	0	0
AFTE35	2	0	73	0	0	0	1	1	0	1	0	1	139	80	0	0	0		0	0	0
AFTE36	2	1	67	0	0	1	0	0	0	0	0	0	128	80	0	0	0		0	0	0
AFTE37	2	0	75	0	0	0	0	0	1	0	1	0	138	70	0	0	0		0	1	1
AFTE38	2	1	70	0	0	1	0	1	1	0	0	0	128	70	0	0	0		0	0	0
AFTE39	2	1	66	0	0	1	1	0	0	0	1	0	181	100	1	0	0		0	0	0
AFTE40	2	1	71	0	0	1	1	1	0	0	1	0	135	70	0	0	0		0	0	0
AFTE41	2	1	75	0	0	1	1	0	0	0	1	0	123	59	0	0	0		0	0	0
AFTE42	2	1	74	0	0	1	0	0	0	0	0	0	150	80	0	0	0		0	0	0
AFTE43	2	1	75	0	0	1	0	0	0	0	1	0	132	72	0	0	0		0	0	0
AFTE44	2	1	69	0	0	1	0	0	0	0	0	0	140	81	0	0	0		0	0	0
AFTE45	2	1	70	0	0	1	1	0	0	0	1	0	126	58	0	0	0		0	0	0
AFTE46	2	1	75	0	0	1	0	0	0	0	1	0	114	80	0	0	0		0	0	0
AFTE47	2	1	68	0	0	1	0	0	0	1	1	0	118	56	0	0	0		0	0	0
AFTE48	2	0	65	0	0	1	0	0	0	0	0	0	127	71	0	0	0		0	0	0
AFTE49	2	1	71	0	0	1	0	0	0	0	0	0	170	93	0	0	0		0	0	0
AFTE50	2	1	75	0	0	1	1	0	0	0	1	0	150	61	0	0	0		0	0	0
AFTE51	2	1	72	1	0	1	0	1	0	0	1	0	140	77	0	0	0		0	0	0
AFTE52	2	1	73	0	0	1	0	1	0	0	1	0	155	67	0	0	0		0	0	0
AFTE53	2	1	74	0	0	1	0	0	0	0	1	0	140	73	0	0	0		0	0	0
AFTE54	2	1	75	0	0	1	0	0	0	1	1	0	133	76	0	0	0		0	0	0
AFTE55	2	1	71	0	0	1	1	0	0	0	1	0	145	75	0	1	1		0	0	0
AFTE56	2	1	73	0	0	1	0	0	0	0	0	0	118	77	0	0	0		0	0	0
AFTE57	2	0	68	0	0	1	0	0	0	0	0	0	125	81	0	0	0		0	0	0
AFTE58	2	1	70	0	0	1	0	0	0	0	0	0	121	65	1	1	0		0	1	1
AFTE59	2	1	67	0	0	1	0	0	0	0	0	0	122	83	0	0	0		0	0	0
AFTE60	2	0	65	0	1	0	0	0	0	0	1	0	131	71	0	0	0		0	0	0
AFTE61	2	0	67	0	0	1	0	0	0	0	1	0	129	65	0	0	0		0	0	0
AFTE62	2	1	74	0	0	1	0	0	0	0	1	0	115	50	0	0	0		0	0	0
AFTE63	2	1	71	0	0	1	0	0	0	0	0	0	134	89	0	0	0		0	0	0
AFTE64	2	0	69	0	1	1	0	0	0	0	1	0	136	78	0	0	0		0	0	0
AFTE65	2	0	70	0	1	1	0	0	0	0	0	0	140	75	0	0	1		0	0	0
AFTE66	2	1	75	0	0	1	0	0	0	0	1	0	121	71	0	1	1		0	0	0
AFTE67	2	1	72	0	0	1	1	1	0	0	1	0	127	70	0	1	0		0	0	0
AFTE68	2	0	73	0	1	1	0	0	0	0	1	0	140	74	0	0	0		0	0	0
AFTE69	2	1	72	0	0	1	0	0	0	0	1	0	125	75	0	0	0		0	0	0
AFTE70	2	1	54	0	0	1	0	0	0	0	0	0	130	77	0	0	0		0	0	0
AFTE71	2	1	75	0	0	1	0	0	0	0	0	0	130	90	0	0	0		0	0	0
AFTE72	2	1	68	0	0	1	0	0	0	0	0	0	150	83	0	0	0		0	0	0
AFTE73	2	1	72	0	0	0	1	0	0	0	1	0	140	79	0	0	0		0	0	0
AFTE74	2	1	74	0	0	1	0	0	0	0	0	0	140	85	0	0	0		0	0	0
AFTE75	2	1	72	0	0	1	0	0	0	0	1	0	139	72	0	0	0		0	0	0
AFTE76	2	1	67	0	0	1	0	0	0	0	0	0	133	90	1	0	0		0	0	0
AFTE77	2	1	70	0	0	1	1	0	0	0	1	0	130	78	0	0	0		0	0	0
AFTE78	2	0	75	0	0	1	1	0	0	0	1	0	140	90	0	0	0		0	0	0
AFTE79	2	1	73	0	0	1	0	0	0	0	1	0	132	80	0	0	0		0	0	0
AFTE80	2	1	74	0	0	1	1	0	0	0	1	0	114	66	0	0	0		0	0	0
AFTE81	2	1	68	0	0	1	0	0	0	0	0	0	125	79	0	0	0		0	0	0
AFTE82	2	1	75	0	0	1	0	0	0	0	0	0	125	71	0	0	0		0	1	1
AFTE83	2	0	65	0	0	1	0	0	0	0	0	0	132	77	0	0	0		0	0	0
AFTE84	2	1	72	0	0	1	0	0	0	0	0	0	147	71	0	0	0		0	0	0
AFTE85	2	0	74	0	0	1	0	0	0	0	1	0	135	70	0	0	0		0	0	0
AFTE86	2	1	67	0	0	1	0	0	0	0	0	0	117	71	0	0	0		0	0	0
AFTE87	2	1	69	0	0	1	0	0	0	0	0	0	129	76	0	0	0		0	0	0
AFTE88	2	1	75	0	0	1	0	1	0	0	1	0	157	83	0	0	0		0	0	0
AFTE89	2	1	71	0	0	1	0	0	0	0	0	0	140	85	0	0	0		0	0	0
AFTE90	2	0	74	0	0	1	0	0	0	0	1	0	172	81	0	0	0		0	0	0
AFTE91	2	1	75	0	0	1	0	0	0	0	0	0	126	75	0	0	0		0	0	0
AFTE92	2	1	75	0	0	1	0	0	0	0	0	0	140	84	0	0	0		0	0	0
AFTE93	2	1	75	0	0	1	0	1	0	0	1	0	137	90	0	0	0		0	0	0
AFTE94	2	0	70	0	0	1	0	0	0	0	1	0	140	80	0	0	1		0	0	0
AFTE95	2	1	70	0	0	1	1	0	0	1	1	0	156	83	0	0	0		0	0	0
AFTE96	2	0	66	0	0	1	1	0	0	0	1	0	136	74	0	0	0		0	0	0
AFTE97	2	0	72	0	0	1	1	0	0	0	1	0	131	72	0	0	0		0	0	0
AFTE98	2	0	74	0	0	1	0	0	0	0	0	0	132	76	0	0	1		0	1	1
AFTE99	2	0	65	1	0	1	0	1	0	0	1	0	140	80	0	0	0		0	0	0

## Sheet: Biomarkers
patient	AFRICAT_phase	sex	age	alcohol	tobacco	dyslipidemia	coron_heart_disease	heart_failure	valvulop	previous_stroke	antiagre	aco	SBP	DBP	AF_yn	AF_type	TIMP2_ngml	ST2_Quantikine_pgml	ST2_Ella_pgml	NTproBNP_pgmL
10001	1	1	75	0	0	1	0	0	0	0	0	0	141	86	0	0	114.96	16616.6		183.7
10002	1	0	75	0	0	0	0	0	0	0	1	0	139	80	0	0	120.942	32386.5		35.05
10003	1	0	67	1	1	0	0	0	0	0	0	0	155	78	0	0	127.728	44740.3		116.2
10004	1	1	66	0	0	1	0	0	0	0	1	0	135	78	0	0	84.1467	17889		35.47
10005	1	0	75	0	0	1	0	0	0	0	1	0	145	71	0	0	128.08	56968.2		129.4
10006	1	0	74	0	0	1	1	0	0	0	1	0	150	61	0	0	105.51	44915.9		151.5
10007	1	0	68	0	0	1	0	0	0	0	1	0	133	66	0	0	112.045	24329.7		203.3
10008	1	0	74	0	0	0	0	0	0	0	0	0	148	80	0	0	123.103	31251.7		37.53
10009	1	1	69	0	0	1	1	0	0	0	0	0	168	83	1	1	101.087	20775.7		109.5
10010	1	0	65	0	0	0	0	0	0	0	0	0	137	73	1	1	87.5145	31095.2		162.3
10011	1	1	73	0	0	1	0	0	0	0	1	0	141	94	0	0	119.736	15559.7		30.29
10012	1	0	67	1	1	1	0	0	0	0	1	0	157	88	0	0	84.0964	27007.7		37.37
10013	1	0	72	0	0	1	1	0	0	0	1	0	143	73	0	0	108.426	12924.4		420.6
10014	1	0	68	0	0	1	0	0	0	0	0	0	127	84	1	2	172.365	35982.9		2291
10015	1	0	69	0	0	1	0	0	0	0	1	0	108	68	0	0	122.953	22211.8		114.7
10016	1	1	71	0	1	1	0	0	0	0	0	0	151	80	1	1	87.3637	26723.2		482.7
10017	1	0	65	0	0	0	0	0	0	0	1	0	145	92	1	1	102.494	56540.5		125.8
10018	1	0	69	0	0	1	0	0	0	0	0	0	167	83	0	0	75.4002	33740.2		43.4
10019	1	0	73	1	0	1	0	0	0	0	0	0	145	83	0	0	92.3402	36437.1		51.23
10020	1	0	69	0	0	1	0	0	0	0	0	0	139	75	0	0	96.261	34894.9		70.04
10021	1	0	76	0	0	1	0	0	0	0	0	0	150	73	0	0	131.95	22450.7		66.27
10022	1	1	66	0	0	1	0	0	1	0	0	0	133	81	0	0	108.023	27172		78.65
10023	1	0	70	1	0	1	1	0	0	0	1	0	146	90	0	0	114.206	20448.5		99.73
10024	1	0	70	0	0	1	0	0	0	0	0	0	140	78	0	0	109.23	33899.5		40.79
10025	1	0	66	0	0	0	0	0	0	0	1	0	148	78	0	0	90.0279	29982		23.83
10026	1	1	73	0	1	0	0	0	0	0	0	0	128	70	0	0	90.8322	24193.8		147.8
10027	1	1	71	0	0	1	0	0	0	0	0	0	134	86	0	0	104.99	11457.6		40.42
10028	1	0	73	0	0	1	0	0	0	0	0	0	139	66	0	0	89.2078	37789.1		80.26
10029	1	0	70	0	0	1	1	0	0	0	1	0	150	76	0	0	90.7969	24170.6		97.39
10030	1	0	73	0	0	1	0	0	0	0	0	0	146	68	0	0	122.79	50350.3		91.56
10031	1	0	69	0	0	1	1	0	0	0	1	0	148	74	0	0	88.9491	27477.9		73.3
10032	1	1	74	0	0	1	0	0	0	0	1	0	160	70	0	0	112.441	17670.2		67.62
10033	1	1	66	0	0	1	0	0	0	0	0	0	160	82	0	0	118.081	30823.5		35.92
10034	1	1	69	0	1	0	0	0	0	0	0	0	135	79	0	0	101.989	15322.8		94.34
10035	1	0	66	0	0	0	0	0	0	0	0	0	134	70	0	0	100.695	22801		59.3
10036	1	0	66	0	0	1	0	0	0	0	1	1	124	71	1	3	90.5014	51467.8		1466
10037	1	0	65	0	0	0	0	0	0	0	0	0	144	81	0	0	64.8361	17676.2		15.7
10038	1	1	67	0	0	1	0	0	0	0	0	0	138	74	0	0	88.8973	34293.8		35.67
10039	1	0	66	1	1	1	0	0	0	0	0	0	150	89	0	0	89.0526	32599.6		65.22
10040	1	0	68	0	0	0	0	0	0	0	0	0	146	77	0	0	90.5014	84240.9		67.21
10041	1	1	71	0	0	1	0	1	1	0	1	1	129	67	1	3	136.244	58182		3311
10042	1	0	70	0	0	0	0	0	0	0	0	0	143	79	0	0	111.561	19524.2		98.41
10044	1	0	73	0	0	1	0	0	0	1	0	0	128	76	0	0	92.0538	2560.28		113.1
10045	1	0	69	0	0	0	0	0	0	0	1	0	126	72	0	0	98.9358	26541.7		156.5
10046	1	0	69	1	1	1	1	0	0	0	1	0	164	71	0	0	138.365	32043		1278
10047	1	0	71	0	0	1	0	0	0	0	1	0	136	70	0	0	99.4015	46720.3		112.6
10048	1	0	74	1	0	1	0	0	0	0	1	0	115	59	0	0	140.952	25385.1		356.7
10049	1	1	75	0	0	1	0	1	1	0	0	1	151	71	1	3	128.327	33977.9		2849
10050	1	0	71	0	0	1	0	0	0	0	0	1	140	78	1	3	123.928	31412.3		1274
20002	1	0	74	0	0	1	0	0	0	0	1	0	128	70	0	0	114.459	29117.6		30.6
20003	1	1	72	0	0	1	0	0	0	0	0	0	166	90	0	0	84.9647	19428.9		19.16
20004	1	0	70	0	0	1	0	0	0	0	1	0	136	56	0	0	106.956	15130.2		78.59
20005	1	0	72	0	0	1	1	0	0	0	1	0	135	75	1	1	105.042	39659.3		152.4
20006	1	0	74	1	0	1	1	0	0	0	1	0	144	88	0	0	127.861	32369.6		82.4
20007	1	0	72	0	0	0	0	0	0	0	1	0	129	67	0	0	98.4183	30187.3		45.52
20008	1	0	67	0	1	1	0	0	0	0	1	0	173	83	0	0	103.438	13642.4		149.3
20009	1	1	68	0	0	1	0	0	0	0	0	0	148	98	0	0	90.1392	13318.3		66.89
20010	1	0	75	0	1	1	0	0	0	0	1	0	149	91	0	0	87.5002	16201.7		36.75
20011	1	0	72	0	0	1	0	0	0	0	1	0	137	77	0	0	188.868	21711.9		48.95
20012	1	1	68	0	0	1	0	0	0	0	1	0	124	71	0	0	106.904	17726.8		60.43
20013	1	0	69	1	1	1	0	0	0	0	1	0	131	76	0	0	100.488	23022.8		66.53
20014	1	0	66	0	0	1	0	0	0	0	0	0	164	87	1	2	110.81	26058.3		912.8
20015	1	0	75	0	0	1	0	0	0	0	1	0	142	73	0	0		35007		99.14
20016	1	0	70	0	1	1	0	0	0	0	1	0	174	96	0	0	119.978	30701		226.7
20017	1	1	69	0	0	0	0	0	0	0	0	0	136	78	0	0	101.838	20810.1		237.6
20018	1	0	73	0	0	1	0	0	0	0	1	0	130	75	0	0	102.676	28482.9		46.13
20019	1	1	75	0	0	1	0	0	1	0	0	1	123	59	1	4	119.682	25118.3		744.4
20020	1	0	75	0	0	1	1	0	0	0	1	0	140	77	1	1	115.295	45804.2		221.2
20021	1	0	69	0	0	1	0	0	0	0	1	0	149	85	0	0	68.8124	20124.4		25.75
20022	1	1	65	0	0	1	0	0	0	0	0	0	149	90	0	0	124.612	18548.7		309.2
20023	1	0	67	0	0	1	0	0	0	0	0	0	134	80	0	0	94.0995	27495.5		94.8
20024	1	1	67	0	0	1	0	0	0	0	1	0	158	89	0	0	114.655	21970.2		22.44
20025	1	0	64	0	1	0	1	0	0	0	0	1	195	94	1	3	87.1493	23280.5		307.8
20026	1	1	74	0	0	1	1	0	0	0	1	0	172	59	0	0	217.528	34844.1		750.8
20027	1	1	68	0	0	1	0	0	0	0	1	0	236	115	0	0	119.337	45379.1		163.6
20028	1	1	72	0	0	1	0	0	0	0	0	0	176	81	0	0	103.219	41001.1		61.7
20029	1	0	69	0	1	1	1	0	0	1	0	1	161	100	1	3	141.371	35628.6		1320
20030	1	0	72	1	1	1	0	0	0	0	1	0	145	92	0	0	114.162	41896.7		20.69
20032	1	0	68	0	0	1	1	0	0	1	0	1	119	70	0	0	66.89	35991.2		175
20033	1	0	62	1	1	1	0	0	0	1	1	0	164	95	1	2	97.1556	22211		956.7
20034	1	0	73	0		1	0	0	0	0	1	0	170	79	0	0	134.569	32688.7		180.8
20035	1	0	65	0	1	1	0	0	0	0	0	0	132	85	0	0	123.478	25677.1		234.1
20036	1	0	73	0	0	1	1	0	0	0	0	0	126	87	1	2	117.464	10742		625.4
20037	1	0	69	0	0	1	0	0	0	0	0	0	159	77	0	0	103.712	28663.1		252.3
20038	1	1	76	0	0	1	0	0	0	0	0	0	139	73	0	0	106.028	28361.8		302.3
20039	1	0	70	0	1	1	0	0	0	0	1	0	163	86	0	0	75.9105	39455.3		59.47
20040	1	1	65	0	0	1	0	0	0	0	0	0	131	92	0	0		23874.2		18.67
20041	1	0	70	0	1	1	0	0	0	0	1	0	166	89	0	0	72.5587	29267.9		57.91
20042	1	1	70	0	0	1	0	0	0	0	0	0	124	74	1	1	115.394	21639.3		69.56
20043	1	0	65	0	1	1	0	0	0	0	1	0	134	74	0	0	102.923	33574.8		103.4
20044	1	1	69	0	0	1	1	0	0	0	1	0	163	76	1	4	151.87	39675		338
20045	1	0	69	0	0	0	0	0	0	0	1	0	154	90	0	0	103.662	25351.5		20.37
20047	1	1	74	0	0	1	1	0	0	0	0	0	141	64	0	0	86.3606	35914.4		159.2
20048	1	1	70	0	0	1	0	0	0	0	0	0	152	86	0	0	84.7832	37349		43.37
20049	1	1	70	0	0	0	0	0	0	0	0	0	151	73	0	0	114.507	27482		70.13
20050	1	0	68	0	0	0	1	1	0	0	0	1	141	96	1	3	135.519	54057.4		1867
AFRE01	2	1	72	0	0	1	0	0	1	0	0	0	134	81	0	0	85.35		36149	88.86
AFRE03	2	1	71	0	0	1	0		0	0	1	0	159	92	0	0	105.05		19995	364.8
AFRE04	2	1	71	0	0	0	0	0	0	0	0	0	165	91	0	0	73.35		28363	76.75
AFRE06	2	1	65	0	0	1	0	0	0	0	0	0	140	75	0	0	105.55		19168	53.34
AFRE07	2	1	74	0	0	1	0	0	0	0	1	0	153	79	0	0	103.05		10350	135
AFRE08	2	1	66	0	0	1	1	0	0	0	0	0	147	82	0	0	91		23268	284.8
AFRE12	2	0	73	0	0	1	1	1	0	1	1	0	145	85	0	0	51.1		30550	35.34
AFRE14	2	0	74	0	0	1	0	0	0	0	0	0	143	86	0	0	71.15		14971	223
AFRE15	2	1	67	0	0	0	0	0	0	0	0	0	135	82	0	0	64.55		12835	117.5
AFRE17	2	0	72	0	0	1	1	0	1	1	1	0	136	74	0	0	101.9		26800	431.4
AFRE21	2	1	68	0	0	1	0	0	0	0	1	0	153	83	0	0	70.2		16099	31.51
AFRE23	2	1	70	0	0	1	0	0	0	0	0	0	210	103	1	1	87.6		30789	96.76
AFRE25	2	1	69	0	0	1	1	1	0	1	1	0	143	48	0	0	160.5		24215	1991
AFRE29	2	1	71	0	0	1	0	0	0	0	0	0	163	74	0	0	86.15		12654	101.2
AFRE30	2	0	71	0	0	1	1	0	0	0	1	0	132	79	0	0	84.45		21364	96.75
AFRE33	2	1	74	0	0	1	1	0	0	0	1	0	142	76	0	0	107.6		30574	149.9
AFRE36	2	1	73	0	0	1	0	0	0	0	1	0	155	74	0	0	80.05		21267	207.1
AFRE37	2	1	74	0	0	0	0	0	0	0	0	0	126	68	0	0	108.5		15517	508.3
AFRE38	2	1	66	0	0	0	0	0	0	0	0	0	151	75	1	1	78.05		27877	423.2
AFRE41	2	1	76	0	0	1	0	0	0	0	0	0	116	53	0	0	114.25		16826	203
AFRE42	2	1	72	0	1	1	0	0	0	0	1	0	150	74	0	0	98.35		18204	665.9
AFRE44	2	1	74	0	0	0	0	0	0	0	0	0	159	84	0	0	80.25		12219	72.23
AFRE45	2	1	74	0	0	1	1	1	1	0	1	0	148	100	0	0	114.6		28399	559.5
AFRE46	2	1	73	0	0	0	0	0	0	0	0	0	118	76	0	0	93.5		24286	173.4
AFRE47	2	0	70	0	0	1	1	0	1	1	1	0	149	78	0	0	43.15		34546	83.02
AFRE48	2	1	76	0	0	0	0	0	0	0	0	0	135	83	0	0	103.1		8560	89.25
AFRE49	2	1	76	0	0	1	0	0	0	0	0	0	137	88	0	0	124.6		21639	115
AFRE50	2	1	71	0	0	0	0	0	0	0	1	0	148	76	0	0	91.8		30065	170.5
AFRE51	2	0	74	0	0	1	1	0	0	0	1	0	167	83	0	0	143.75		39407	192.7
AFRE52	2	1	73	0	0	0	0	0	0	0	1	0	122	74	0	0	97.4			23.23
AFRE53	2	0	72	0	1	1	1	0	0	0	1	0	158	78	0	0	80.05		26133	38.82
AFRE54	2	0	72	0	0	1	0	0	0	0	0	0	142	72	0	0	79.05		28520	323.3
AFSM01	2	0	74	0	0	0	1	0	0	0	1	0	111	66	0	0	75.95		18304	409.8
AFSM02	2	0	72	1	0	1	0	0	0	0	0	0	138	79	0	0	67.5		49122	149.7
AFSM03	2	0	71	0	0	0	0	0	0	0	0	0	136	75	0	0			18564	212.6
AFSM04	2	0	68	0	0	1	0	0	0	0	0	0	147	82	0	0	68.95		15485	98.54
AFSM05	2	0	65	1	0	1	0	0	1	0	1	0	135	80	0	0	78.15		20720	89.18
AFSM07	2	1	71	0	0	0	0	0	0	0	0	0	144	83	0	0	97.65		22343	27.09
AFSM08	2	0	65	0	1	0	0	0	0	0	1	0	152	76	0	0	77.8		18852	40
AFSM09	2	0	66	1	1	0	0	1	0	0	0	0	145	100	0	0	84.1		35011	792.6
AFSM10	2	0	73	1	0	1	0	0	0	0	0	0	129	79	0	0	42.9		26231	68.17
AFSM11	2	0	73	0	0	1	0	0	1	0	0	0	156	61	0	0	92.3		26249	203
AFSM12	2	1	66	0	0	0	0	0	0	0	1	0	136	60	0	0	96.7		23090	1073
AFSM15	2	0	72	1	0	1	0	0	0	0	0	0	135	58	0	0	48.4		26370	67.01
AFSM16	2	0	68	0	0	0	0	0	0	0	0	0	126	72	0	0	80.9		42708	73.42
AFSM17	2	1	69	1	0	0	0	0	0	0	1	0	142	72	0	0	92.35		14371	369.5
AFSM18	2	0	70	0	0	0	0	0	0	0	0	0	144	78	0	0	73.2		53370	57.1
AFSM19	2	0	71	1	0	0	0	0	0	0	0	0	129	84	0	0	67.8		6515	171.4
AFSM21	2	0	72	0	1	1	1	0	0	0	1	0	134	77	0	0	87.35		24079	238.9
AFSM22	2	0	75	0	0	1	0	0	0	0	0	0	123	71	0	0	88.1		21157	96.61
AFSM24	2	1	73	0	0	1	0	0	0	0	0	0	112	69	0	0	86.55		19992	94.03
AFSM25	2	0	71	0	0	0	0	0	0	0	0	0	164	84	0	0	94.5		20221	138.1
AFSM29	2	0	71	0	0	1	0	0	0	0	0	0	149	72	0	0	90.65		19614	192.2
AFSM30	2	0	74	0	0	1	0	0	0	0	0	0	140	75	0	0	83.35		18174	78.38
AFSM31	2	0	70	0	1	1	1	0	0	0	1	0	132	65	0	0	97.95		30989	727.6
AFSM32	2	1	71	0	0	1	0	0	0	0	0	0	134	73	0	0	83.9		18886	137.3
AFSM33	2	0	71	1	0	1	0	0	0	0	0	0	115	67	0	0	100.6		24317	162.4
AFSM34	2	0	73	0	1	1	0	0	0	0	1	0	135	69	0	0	74.25		16811	554.3
AFSM36	2	0	74	1	0	1	1	0	0	0	1	0	122	67	0	0	84.1		30754	140.1
AFSM40	2	0	65	0	0	1	0	1	0	0	0	0	154	85	0	0	101.55		29250	228.5
AFSM41	2	0	68	0	0	1	0	0	0	0	0	0	140	79	0	0	99.65		22289	46.91
AFSM42	2	0	73	0	0	1	0	0	0	0	1	0	147	77	0	0	85.3		26023	74.05
AFSM44	2	0	69	0	0	1	0	0	0	0	1	0	143	73	1	1	84		16653	114.2
AFSM45	2	0	72	0	0	1	1	0	0	0	1	0	144	79	1	1	70.55		26619	118.5
AFSM46	2	1	67	0	1	1	0	0	0	0	0	0	134	71	0	0	94.9		31153	385.6
AFSM47	2	1	72	0	0	0	0	0	0	0	0	0	145	86	0	0	70		17205	207.2
AFSM48	2	0	72	0	0	1	1	0	0	0	1	0	150	80	0	0	86.8		13412	80.74
AFSM49	2	0	74	0	0	1	0	0	0	1	1	0	171	78	0	0	130.6		45173	734.5
AFSM51	2	1	69	0	0	1	0	0	0	1	1	0	131	71	0	0	93.95		18304	46.64
AFSM52	2	0	73	0	0	1	0	0	0	0	0	0	125	69	0	0	83.5		37068	41.38
AFSM53	2	1	71	0	0	1	0	0	0	0	0	0	132	74	0	0	104.5		25283	360.8
AFSM54	2	1	71	0	0	1	0	0	0	0	0	0	158	82	0	0	91.7		17035	133.6
AFSM55	2	0	66	1	0	1	0	0	0	0	1	0	138	78	0	0	101.1		28703	425.6
AFSM56	2	0	71	0	0	0	0	0	0	0	0	0	143	81	0	0	75.7		35644	76.09
AFSM57	2	1	75	0	0	1	0	0	0	1	1	0	161	87	0	0	103.6		23342	94.08
AFSM59	2	0	70	0	0	1	0	0	0	0	0	0	157	88	0	0	79.2		37661	24.48
AFSM60	2	1	66	0	0	1	0	0	0	0	0	0	143	74	0	0	78.55		53910	218.4
AFSM61	2	0	66	0	0	1	0	0	0	0	0	0	162	92	0	0	84.8		15598	67.85
AFSM63	2	0	68	0	0	1	1	0	0	0	1	0	130	72	0	0	112.65		86431	58.61
AFSM64	2	1	70	0	1	1	0	0	0	0	1	0	133	68	0	0	75.25		28271	198.2
AFSM65	2	0	75	0	0	1	0	0	0	0	0	0	129	69	0	0	65.15		17597	115.8
AFSM66	2	0	68	0	0	1	0	1	0	1	1	0	161	81	0	0	89.5		34645	200.7
AFSM67	2	1	72	0	0	1	0	1	0	0	0	0	152	77	0	0	77.9		35949	72.51
AFSM68	2	0	65	0	0	1	0	0	0	0	1	0	142	89	0	0	86.85		28846	37.34
AFSM69	2	1	69	0	0	1	0	0	0	0	0	0	113	69	0	0	94.85		27631	70.53
AFSM70	2	1	69	0	1	1	0	0	0	0	0	0	143	72	0	0	76		33156	167.7
AFSM72	2	1	68	0	0	1	0	0	0	0	0	0	167	71	0	0	73.45		13055	99.67
AFSM75	2	0	65	0	0	1	0	0	0	0	0	0	151	98	0	0	84.9		35503	22.52
AFSM77	2	0	74	0	0	0	0	0	0	0	0	0	173	74	0	0	66.4		15774	72.57
AFSM78	2	0	73	0	0	1	0	0	0	1	1	0	134	80	0	0	88.8		29616	129.2
AFSM81	2	1	67	0	0	0	0	0	0	0	0	0	138	75	0	0	91.35		28423	110.5
AFSM82	2	1	75			1	0	0	0	0	0	0	133	60	0	0	125.15		17201	54.06
AFSM85	2	0	75	0	1	1	0	0	0	0	1	0	135	72	0	0	101.05		29895	330.9
AFSM86	2	0	73	1	0	0	0	0	0	0	0	0	126	75	0	0	93.35		35118	475.4
AFSM88	2	0	70	0	0	1	0	0	0	0	0	0	150	100	0	0	86.35		25162	202.5
AFSM90	2	1	70	0	0	1	0	0	0	0	0	0	139	79	0	0	84.05		24605	56.47
AFSM92	2	0	66	0	0	1	0	0	0	0	0	0	126	81	0	0	57		17259	100.2
AFSM93	2	0	74	1	0	1	0	0	0	0	0	0	143	83	0	0	89.3		31213	131
AFSM94	2	0	75	0	1	1	0	0	0	0	0	0	137	72	0	0	76.35		22346	138.2
AFTE01	2	1	69	0	0	1	0	0	0	0	0	0	118	57	0	0	79.3		32437	24.06
AFTE02	2	1	69	0	0	1	0	0	0	0	1	0	146	70	1	4	110.65		28642	1900
AFTE04	2	0	65	0	0	1	1	0	0	0	1	0	132	92	0	0	45.4		34028	187.3
AFTE05	2	1	72	0	0	1	0	0	0	0	1	0	181	86	0	0	41.9		27918	166.4
AFTE06	2	1	71	0	0	1	0	0	0	0	1	0	163	82	0	0	73.85		19375	114
AFTE08	2	1	74	0	0	1	0	0	0	0	0	0	162	93	0	0	98.85		25629	1416
AFTE09	2	0	69	0	0	1	0	0	0	0	1	0	156	89	1	1	32.4		30193	75.43
AFTE10	2	1	68	0	0	1	1	0	0	0	1	0			0	0	95.9		23520	707.4
AFTE100	2	1	74	0	0	1	1	0	0	1	1	0	130	70	0	0	114.8		32848	132
AFTE101	2	0	70	0	0	1	0	0	0	0	0	0	130	65	0	0	66.75		49512	82.35
AFTE102	2	0	73	0	0	1	0	0	0	0	1	0	140	66	0	0	106.25		51436	60.91
AFTE103	2	1	71	0	0	1	0	0	0	0	0	0	133	75	0	0	80.45		18078	25.68
AFTE104	2	0	75	0	0	1	0	0	0	0	1	0	139	74	0	0	97.15		35424	69.94
AFTE105	2	1	71	0	0	1	0	0	0	0	0	0	135	81	0	0	70.15		23876	125.7
AFTE106	2	1	75	0	0	1	0	0	0	0	0	0	136	88	0	0	100.05		33181	87.32
AFTE107	2	1	75	0	0	1	0	0	0	0	0	0	143	72	0	0	85.85		36017	124.8
AFTE11	2	1	74	0	0	1	0	0	0	0	1	0	170	94	1	2	102.8		31922	914.8
AFTE111	2	1	71	0	0	1	0	0	0	0	0	0	136	82	0	0	102.5		26650	40.11
AFTE112	2	1	72	0	0	0	0	0	0	0	1	0	130	75	0	0	94.25		18275	166.1
AFTE115	2	0	74	0	0	0	1	1	0	0	1	0	110	66	0	0	83.25		25149	221
AFTE12	2	0	74	0	1	1	0	0	0	0	0	0			0	0	88.55		41020	57.1
AFTE13	2	1	73	0	0	1	0	0	0	0	1	0	150	90	0	0	84.2		17947	126.5
AFTE15	2	1	70	0	0	1	1	0	1	0	1	0	132	64	0	0	64.05		23540	177.9
AFTE16	2	1	67	0	0	0	0	0	0	0	1	0	120	58	0	0	113.75		53632	1002
AFTE19	2	1	74	0	0	0	0	0	0	0	0	0	140	85	0	0	84.55		16803	90.68
AFTE20	2	1	73	0	0	0	0	1	0	0	1	0	139	88	0	0	75.2		28336	40.93
AFTE21	2	1	75	0	0	0	0	0	0	0	1	0	146	82	1	2	84.8		61255	2530
AFTE24	2	1	67	0	0	1	0	0	0	0	1	0	140	68	0	0	69.6		11564	400.2
AFTE25	2	1	71	0	1	1	0	0	0	0	1	0	140	65	0	0	71.55		20571	63.18
AFTE26	2	0	62	0	0	1	0	0	0	0	0	0	124	73	1	2	76.95		12740	151.1
AFTE27	2	0	75	0	0	0	0	0	0	0	1	0	140	73	1	1	91.5		22515	242.3
AFTE28	2	1	73	0	0	1	0	0	0	0	1	0	116	71	0	0	89.1		31735	56.44
AFTE30	2	1	72	0	0	1	0	0	0	0	1	0	132	76	0	0	110.85		19779	163.4
AFTE31	2	0	72	0	0	1	0	0	0	0	0	0	160	106	0	0	79.3		18372	47.7
AFTE32	2	1	71	0	0	1	0	0	0	1	1	0	111	62	0	0	89.8		19190	129.2
AFTE33	2	1	72	0	0	1	0	0	0	0	0	0	121	71	0	0	75.45		23568	112.8
AFTE34	2	1	75	0	0	1	1	0	0	0	1	0	130	65	0	0	83.2		18533	547.4
AFTE35	2	0	73	0	0	0	1	1	0	1	0	1	139	80	0	0	96.3		21296	165.8
AFTE37	2	0	75	0	0	0	0	0	1	0	1	0	138	70	1	1	84.1		26147	43.69
AFTE38	2	1	70	0	0	1	0	1	1	0	0	0	128	70	0	0	117		9140	1287
AFTE39	2	1	66	0	0	1	1	0	0	0	1	0	181	100	0	0	86.35		41419	46.37
AFTE40	2	1	71	0	0	1	1	1	0	0	1	0	135	70	0	0	97.25		23142	561.2
AFTE41	2	1	75	0	0	1	1	0	0	0	1	0	123	59	0	0	76.5		9242	155.9
AFTE42	2	1	74	0	0	1	0	0	0	0	0	0	150	80	0	0	71.1		16722	84.75
AFTE43	2	1	75	0	0	1	0	0	0	0	1	0	132	72	0	0	65.5		17430	56.02
AFTE44	2	1	69	0	0	1	0	0	0	0	0	0	140	81	0	0	97.65		19736	136.2
AFTE45	2	1	70	0	0	1	1	0	0	0	1	0	126	58	0	0			57952	149.5
AFTE46	2	1	75	0	0	1	0	0	0	0	1	0	114	80	0	0	49.8		21541	52.57
AFTE47	2	1	68	0	0	1	0	0	0	1	1	0	118	56	0	0	93.75		19360	386.5
AFTE48	2	0	65	0	0	1	0	0	0	0	0	0	127	71	0	0	76.8		27467	130.7
AFTE50	2	1	75	0	0	1	1	0	0	0	1	0	150	61	0	0	132.45		30055	774
AFTE53	2	1	74	0	0	1	0	0	0	0	1	0	140	73	0	0	64.3		31111	317.1
AFTE55	2	1	71	0	0	1	1	0	0	0	1	0	145	75	0	0	126.85		32946	266.1
AFTE56	2	1	73	0	0	1	0	0	0	0	0	0	118	77	0	0	103.85		25683	266.4
AFTE57	2	0	68	0	0	1	0	0	0	0	0	0	125	81	0	0	103.4		49476	32.91
AFTE58	2	1	70	0	0	1	0	0	0	0	0	0	121	65	1	1	101		56842	103.1
AFTE59	2	1	67	0	0	1	0	0	0	0	0	0	122	83	0	0	71.75		12556	334
AFTE60	2	0	65	0	1	0	0	0	0	0	1	0	131	71	0	0	107.05		32800	332.3
AFTE61	2	0	67	0	0	1	0	0	0	0	1	0	129	65	0	0	99		37548	81.9
AFTE62	2	1	74	0	0	1	0	0	0	0	1	0	115	50	0	0	124.8		50059	109.6
AFTE63	2	1	71	0	0	1	0	0	0	0	0	0	134	89	0	0	103.05		14469	142.8
AFTE64	2	0	69	0	1	1	0	0	0	0	1	0	136	78	0	0	127.45		28148	435.4
AFTE65	2	0	70	0	1	1	0	0	0	0	0	0	140	75	0	0	152.1		43196	316
AFTE66	2	1	75	0	0	1	0	0	0	0	1	0	121	71	0	0	107.75		45695	1091
AFTE67	2	1	72	0	0	1	1	1	0	0	1	0	127	70	0	0	143.85		52469	2472
AFTE71	2	1	75	0	0	1	0	0	0	0	0	0	130	90	0	0	77.1		33095	138.5
AFTE75	2	1	72	0	0	1	0	0	0	0	1	0	139	72	0	0	122.4		31715	169.1
AFTE76	2	1	67	0	0	1	0	0	0	0	0	0	133	90	0	0	89.9		30286	92.69
AFTE77	2	1	70	0	0	1	1	0	0	0	1	0	130	78	0	0	115.7		36818	626.2
AFTE79	2	1	73	0	0	1	0	0	0	0	1	0	132	80	0	0	116.85		46488	171.8
AFTE82	2	1	75	0	0	1	0	0	0	0	0	0	125	71	1	1	124.45		55337	306.9
AFTE83	2	0	65	0	0	1	0	0	0	0	0	0	132	77	0	0	63.45		39580	32.66
AFTE85	2	0	74	0	0	1	0	0	0	0	1	0	135	70	0	0	117.75		49248	56.28
AFTE87	2	1	69	0	0	1	0	0	0	0	0	0	129	76	0	0	102.8		35279	63.83
AFTE89	2	1	71	0	0	1	0	0	0	0	0	0	140	85	0	0	123.2		43673	236.8
AFTE94	2	0	70	0	0	1	0	0	0	0	1	0	140	80	0	0	134		37383	4279
AFTE95	2	1	70	0	0	1	1	0	0	1	1	0	156	83	0	0	47.8		33555	64.52
AFTE96	2	0	66	0	0	1	1	0	0	0	1	0	136	74	0	0	93.7		28443	733.3
AFTE98	2	0	74	0	0	1	0	0	0	0	0	0	132	76	1	1	114.9		53599	1150
