# Supplementary material for: Blood-biomarkers and devices for atrial fibrillation screening: Lessons learned from the AFRICAT (Atrial Fibrillation Research In CATalonia) study
Source: PLoS One. 2022 Aug 23;17(8):e0273571. doi: 10.1371/journal.pone.0273571 (PMC9398023; doi:10.1371/journal.pone.0273571)
Supplement: S2 Dataset — (XLSX) [file pone.0273571.s004.xlsx]

## Sheet: SomaScan Raw Data
			SeqId	10336-3_3	10337-83_3	10339-48_3	10342-55_3	10344-334_3	10346-5_3	10351-51_3	10356-21_3	10358-33_3	10361-25_3	10362-35_3	10363-13_3	10364-6_3	10365-132_3	10366-11_3	10367-62_3	10370-21_3	10372-18_3	10990-21_3	11067-13_3	11071-1_3	11081-1_3	11089-7_3	11094-104_3	11096-57_3	11098-1_3	11101-18_3	11102-22_3	11103-24_3	11104-13_3	11105-171_3	11510-31_3	11513-92_3	11514-196_3	11516-7_3	12060-28_3	13088-397_3	13089-6_3	13090-17_3	13093-6_3	13094-75_3	13095-51_3	13097-11_3	13098-93_3	13101-60_3	13102-1_3
			SomaId	SL019100	SL007136	SL001731	SL019096	SL005173	SL007221	SL007108	SL000455	SL003755	SL014684	SL002565	SL004097	SL004101	SL005184	SL001728	SL001716	SL004396	SL007229	SL017128	SL001791	SL000481	SL007151	SL000459	SL007361	SL018921	SL007953	SL004489	SL012561	SL000448	SL003340	SL003650	SL005699	SL002722	SL004557	SL006131	SL004345	SL000137	SL003349	SL004827	SL005430	SL018509	SL005357	SL003774	SL003320	SL007631	SL012769
			TargetFullName	E3 ubiquitin-protein ligase CHIP	CCAAT/enhancer-binding protein beta	Gamma-enolase	E3 SUMO-protein ligase PIAS4	Interleukin-10 receptor subunit alpha	Signal transducer and activator of transcription 3	Interferon regulatory factor 1	Transcription factor AP-1	Induced myeloid leukemia cell differentiation protein Mcl-1	2'-5'-oligoadenylate synthase 1	Myc proto-oncogene protein	Mothers against decapentaplegic homolog 3	Mothers against decapentaplegic homolog 2	Interleukin-23	Platelet-derived growth factor receptor alpha	Interleukin-12	Signal transducer and activator of transcription 1-alpha/beta	Signal transducer and activator of transcription 6	Leucine-rich repeat serine/threonine-protein kinase 2	Osteocalcin	Interleukin-5	Glycerol-3-phosphate dehydrogenase [NAD(+)], cytoplasmic	Immunoglobulin A	Galectin-10	HemK methyltransferase family member 2	Pyridoxal kinase	Toll-like receptor 4	Regenerating islet-derived protein 4	Heat shock protein beta-1	Chitinase-3-like protein 1	Alpha-enolase	Apolipoprotein L1	ADP-ribosyl cyclase/cyclic ADP-ribose hydrolase 1	CD59 glycoprotein	Fatty acid-binding protein, liver	Growth/differentiation factor 11	Betacellulin	Hypoxia-inducible factor 1-alpha	Protein S100-A6	Secreted and transmembrane protein 1	R-spondin-3	Lithostathine-1-alpha	Bcl-2-like protein 2	Vascular endothelial growth factor D	Sclerostin	Protein FAM3D
			Target	CHIP	CEBPB	NSE	PIAS4	IL-10 Ra	STAT3	IRF1	c-Jun	Mcl-1	OAS1	c-Myc	SMAD3	SMAD2	IL-23	PDGFRA	IL-12	STAT1	STAT6	LRRK2	Osteocalcin	IL-5	GPDA	IgA	LPPL	HEMK2	PDXK	TLR4	REG4	HSP 27	YKL-40	Alpha enolase	Apo L1	CD38	CD59	FABPL	GDF-11	BTC	HIF-1a	S100A6	SECTM1	RSPO3	PSP	Apoptosis regulator Bcl-W	VEGF-D	SOST	FAM3D
			UniProt	Q9UNE7	P17676	P09104	Q8N2W9	Q13651	P40763	P10914	P05412	Q07820	P00973	P01106	P84022	Q15796	P29460, Q9NPF7	P16234	P29459, P29460	P42224	P42226	Q5S007	P02818	P05113	P21695	P01876 P01877	Q05315	Q9Y5N5	O00764	O00206	Q9BYZ8	P04792	P36222	P06733	O14791	P28907	P13987	P07148	O95390	P35070	Q16665	P06703	Q8WVN6	Q9BXY4	P05451	Q92843	O43915	Q9BQB4	Q96BQ1
			EntrezGeneID	10273	1051	2026	51588	3587	6774	3659	3725	4170	4938	4609	4088	4087	3593 51561	5156	3592 3593	6772	6778		632	3567	2819	3493 3494	1178	29104	8566	7099	83998	3315	1116	2023	8542	952	966	2168	10220	685	3091	6277	6398	84870	5967	599	2277	50964	131177
			EntrezGeneSymbol	STUB1	CEBPB	ENO2	PIAS4	IL10RA	STAT3	IRF1	JUN	MCL1	OAS1	MYC	SMAD3	SMAD2	IL12B IL23A	PDGFRA	IL12A IL12B	STAT1	STAT6	LRRK2	BGLAP	IL5	GPD1	IGHA1 IGHA2	CLC	N6AMT1	PDXK	TLR4	REG4	HSPB1	CHI3L1	ENO1	APOL1	CD38	CD59	FABP1	GDF11	BTC	HIF1A	S100A6	SECTM1	RSPO3	REG1A	BCL2L2	FIGF	SOST	FAM3D
			Organism	Human	Human	Human	Human	Human	Human	Human	Human	Human	Human	Human	Human	Human	Human	Human	Human	Human	Human	Human	Human	Human	Human	Human	Human	Human	Human	Human	Human	Human	Human	Human	Human	Human	Human	Human	Human	Human	Human	Human	Human	Human	Human	Human	Human	Human	Human
			Units	RFU	RFU	RFU	RFU	RFU	RFU	RFU	RFU	RFU	RFU	RFU	RFU	RFU	RFU	RFU	RFU	RFU	RFU	RFU	RFU	RFU	RFU	RFU	RFU	RFU	RFU	RFU	RFU	RFU	RFU	RFU	RFU	RFU	RFU	RFU	RFU	RFU	RFU	RFU	RFU	RFU	RFU	RFU	RFU	RFU	RFU
			Type	Protein	Protein	Protein	Protein	Protein	Protein	Protein	Protein	Protein	Protein	Protein	Protein	Protein	Protein	Protein	Protein	Protein	Protein	Protein	Protein	Protein	Protein	Protein	Protein	Protein	Protein	Protein	Protein	Protein	Protein	Protein	Protein	Protein	Protein	Protein	Protein	Protein	Protein	Protein	Protein	Protein	Protein	Protein	Protein	Protein	Protein
			Dilution	40	40	40	40	1	1	40	40	40	40	40	40	40	40	40	40	40	1	1	1	40	40	0.005	40	1	40	40	1	40	1	1	0.005	40	1	40	40	40	40	1	1	40	0.005	40	1	40	40
			ColCheck	PASS	PASS	FLAG	PASS	PASS	PASS	PASS	FLAG	PASS	PASS	PASS	PASS	PASS	FLAG	PASS	PASS	PASS	PASS	PASS	PASS	PASS	FLAG	PASS	PASS	PASS	PASS	PASS	PASS	PASS	PASS	PASS	PASS	PASS	PASS	FLAG	PASS	PASS	PASS	PASS	PASS	PASS	PASS	PASS	PASS	PASS	PASS
SampleId	SampleMatrix	SampleGroup
P180	EDTA-Plasma	AF		1018.2	800.9	4527.3	784.9	1430.2	478.8	1290	7730.5	948.7	362.9	361.1	9403.1	2508	982.3	930.4	282.6	2648.2	297.8	1496.6	1171	279.2	766.7	5620.2	601.9	1433.9	246.4	240.5	3357.2	1481.1	46215.6	18751.2	30775.5	643.8	2125.7	2053.2	620.7	528.1	752.7	3885.9	1275.4	891.4	706.2	469.5	768.3	82530.8	16160.5
P165	EDTA-Plasma	No AF		806.4	897.9	2614.3	998.5	1225.4	613.5	1437	6280.1	1140.7	467.4	384	9358.3	2850.8	866.6	993.8	332.7	2213.6	364.1	1444.9	1557.6	277	963.8	4058	639.2	1647.1	317.6	307.4	1851.9	2198.1	2736.5	18691.7	57768.2	588.8	2067.7	1256.2	652.4	582.7	525.8	4593.5	1245.6	942.1	531	393.2	713	46145.5	19408.1
P163	EDTA-Plasma	No AF		687.7	743.8	2403.3	563.6	1427.6	485.3	1310.7	7483.2	966.7	437.3	536.5	9811.7	2728.2	1183.5	1011.6	319.1	1410.2	612.2	1453.1	955.5	312	925.8	5510.9	642.9	1243.3	343.6	271	2157.9	1721.4	26455.8	19195.1	46529.9	657.1	1617.3	1454.7	575	566	524.9	4916.7	1162.3	781.9	381	531.3	442.3	44877.7	9798.9
P164	EDTA-Plasma	No AF		760.5	615.1	2263.1	604.7	1283.3	401.6	1440.7	5044.2	1232.4	812.5	379.4	7127.6	2600.4	801.9	1239.6	287.6	1303.8	311.8	1285.2	819.4	293.8	1670.4	4768	1917.8	1448.1	267.3	311.8	5330.3	1660.1	62889.3	13132.5	55892.7	731.9	3321	2260.2	585	485.1	499.6	3474.9	1847.3	849.2	940.4	467.7	870.9	108061	11401.9
P166	EDTA-Plasma	No AF		674.5	809.3	1870.8	689.8	1150.2	500.7	1502.8	6296.9	1010.7	404.4	438.3	8059.8	2494	1078.4	1584.5	256.1	1711.4	379.6	1450.8	906	27084.4	1001.5	8931.6	789.9	1351.8	230	264.9	4259.4	1385.6	43216.5	15642.3	42904.5	602.4	2632.9	2351.4	701.4	525.2	589	4279.2	1904.8	772.3	952.8	438.7	790.2	91508.2	9525.1
P174	EDTA-Plasma	AF		967.4	1020.8	7477.8	680.9	1636.8	2023.9	1107.1	5810.6	1332.3	384	444.2	15103.2	11143.4	799.5	1765.7	333.1	6506	453.6	2214	886.8	247.1	789.3	3982.7	581.9	3242.9	288.9	354.4	3968.2	8344.4	4031.5	55676	45341.6	647.2	1958.8	1422.3	1033.9	617.3	462.6	1950.2	1720.3	978.8	831.2	504.7	672	38990.3	13534.5
P171	EDTA-Plasma	No AF		451.8	908	7113.1	536.4	2093.1	450.6	1378	6213.8	904.8	439	544.2	5981.7	2554	1014.2	1041.1	317.9	1411.9	316.6	2271.7	12584.9	265.3	885.9	2970.1	611.8	1537.4	428.8	325.8	2664.1	789	16032.2	14453.3	41233.6	606.5	2277	3394.7	812.7	476.7	505.1	2218.5	1487.4	1684.1	757.9	467.8	930.3	42493.9	24682.7
P175	EDTA-Plasma	AF		541.1	1074.5	8464.3	780.6	1780	500.6	1299.6	6258.4	948.4	569.5	535.2	7713	2793.6	1209.4	1067.7	249.4	2875.9	320.1	3190.9	1512.6	277.9	821.4	5443.6	686.8	1237.8	280.4	285.8	2800.8	1376.2	4801.3	14344.7	41684.5	687.2	2533.3	3712.1	1071.2	471.1	447.1	3280.5	1880.8	1211	1169.5	1327.6	960.4	44854.4	27755.4
P176	EDTA-Plasma	AF		436.2	870.8	7869.9	3894.6	1778.4	768.1	1178.8	5522.5	729.4	379	330.8	6810	3673.8	2143.7	1018.4	247.4	4250.8	314.9	2162	1299.1	228.6	865	5450.4	493.9	1681.1	206.9	264	1669.2	1805.5	101586	18986.5	43987.8	568.3	2469.6	2869.7	892	472.6	395.9	4297.6	1916.5	1488.6	579.6	425.6	876.6	38457.4	8594
P159	EDTA-Plasma	AF		1229.7	1623.7	2473.5	922.4	1135.9	1572.9	1416.9	6964.2	977.9	458.4	441.3	16922.5	8063.7	823.2	1341.2	267.5	5545	545.9	1884.8	1442.4	339.2	833.6	7174.9	673.5	4047.8	286.6	326.9	2273.3	8762	23289.8	70574.5	37413.7	621.6	1501.2	1196.4	647.2	577.7	559.9	3183.4	1335.2	988.9	494.4	723.5	474.8	38789.5	4453.2
P170	EDTA-Plasma	AF		862.2	675.8	3629	609.4	1283	438.1	2315.3	5838.4	1887.3	414	399.9	8294.7	2240.3	838.1	1048.3	251.9	1674.7	307.6	1422.5	1134.3	308.2	813.2	6647.2	571.7	1523.9	251.9	269	4215.4	1343.6	18637.6	29389.3	46649.7	772.1	2367.3	2434.1	640.4	477.6	473.6	4568.3	1798.8	818.2	575.6	621	800.3	88033	13941.9
P172	EDTA-Plasma	No AF		597.8	697.2	3311.9	837.9	1523.3	492.5	1032.5	5332.3	929.8	475	377	6953.7	2150.6	1017.4	952.1	217.6	1623.5	371.2	1718.9	1281.8	256.2	639.3	2876.8	1154.1	1449.3	264.8	683.2	3186.9	1015.3	24602.2	16993.9	50526.2	611.7	1909	1639.9	625.1	506.4	419.7	3804.8	1264.4	730.6	410	363.8	611.8	31257	29492.2
P178	EDTA-Plasma	AF		734.9	897.5	2951.7	765.1	1064.6	597.4	1328.4	7368.1	5955.6	500.1	410.2	8941.9	2770.5	1192.9	1059.3	236	4914.9	378.3	1507	1162.2	402	846.8	6785.2	607	1790.6	241.7	266	3658.3	1466.6	11013.1	22956.6	50430.8	703.6	1750.1	1447.6	613.4	490.1	424.2	3789.1	1284.8	664.7	706.8	394.5	754.6	48136.9	7670
P167	EDTA-Plasma	No AF		579.3	942.3	4732.1	566.3	1820.5	482.6	1185.2	6440.1	774.5	616.9	905.1	7141.9	2822.3	944.9	1283.3	362.5	1526.1	313.4	1994.3	1446.8	316	705.8	10733	593.6	1382.7	281	281.1	2854	1636.8	60608.5	14098.4	39882.4	680.7	1907.7	2387.9	962.8	562.8	489.7	3150.1	1250.3	1539.5	427.1	569.7	711.5	36784.3	5175.9
P160	EDTA-Plasma	AF		822.9	825.3	4251.7	700.8	1115.5	718.1	1600.5	6716.1	923.2	391.5	399.6	14661.7	5235.9	766	1056.1	237.3	3195.3	401.2	1804	1336.3	256.9	732.9	6662.2	565.7	2047.8	237	258.7	924.1	3901.2	28982.5	47649	40648.2	802.4	2279	1226.5	868.5	621.2	517.4	8206	1190.4	607.2	644.1	406.3	526.4	82297.9	9890.1
P157	EDTA-Plasma	No AF		911.3	1470.1	12109.9	13304.9	1276.3	2514	1183.3	6729	740.5	357.4	307.5	15680.4	14760.9	865.1	812.6	289	17820.9	551.4	2145	1121.8	278.4	816.9	6740.7	451.5	3524.2	230.7	262.1	3826.4	7084.4	19365.3	44648.7	45528.2	530.4	2071.6	1726.8	695.2	422.3	705.9	4743.3	1534.3	729.6	752.7	465.6	462.9	31104	6515.8
P155	EDTA-Plasma	No AF		1266.2	1035.4	29667.6	887.9	1698.5	2749.7	1066.3	5826.6	775.7	646.6	837.9	19481.9	18798.1	1185.2	1021.1	268.4	14747.8	662.3	2629.6	3042.7	254.3	953.2	4224.7	635.1	4143.3	233.1	256.5	2696.2	9286.7	7013.8	52903.1	35577.4	502.6	2054.6	3297.4	1185.4	609.7	395.4	4123.2	1487.4	1374.4	1339.7	559	749	26599.1	13833.5
P161	EDTA-Plasma	AF		1019.1	1064.2	14439.8	614	1327.9	1674	1195.1	5866.6	1259.4	396.5	408.6	15122	11924.1	939.1	913.9	273.8	7004	407.9	1913.1	2698.4	2280.1	1080.3	6090.2	621.4	3122.8	286.2	336.4	2739.1	6375.3	21565.3	56128	35110.2	686.8	2337.5	1688.7	764.5	487.5	480.5	2713.3	1570.3	1087.1	635.5	511.3	662.9	61481.8	28765.9
P168	EDTA-Plasma	AF		791.6	833.6	2523.3	545.5	1332.8	818.9	1564.1	8708.8	905.6	451.2	471.1	10062	2419.6	794.9	1024.2	443.3	2355.1	688.3	1245	1501.5	236.8	646.5	11162.8	637.1	1255.1	365.3	289.5	3025.5	1481.2	18872.2	20724.7	56899.4	874.9	2063.1	1429.1	595.7	548.5	516	6088.9	1360.2	909.4	708.8	365.7	745.7	69220	28568.4
P177	EDTA-Plasma	AF		732.8	1065.4	7120.8	1479.4	1180.8	480.7	1369.2	8783.9	1249.5	1692.7	723	6469.8	2970.5	1640.7	1710.9	509.8	2008.1	374.7	1113.6	3018.7	182.7	659.5	8644.6	451.3	1225.6	171.9	188.3	6809.4	1140.8	47754.8	14152.3	25855.7	517.2	2589.7	1444.6	1232.2	1124.4	869.8	4747.8	1678.9	1695.4	715	2087.3	865.3	67357.8	8346.8
P173	EDTA-Plasma	AF		814.5	908.8	6019.7	1124.6	1564.5	508.8	1365.3	6988.5	843.3	784.6	441.2	9134.4	4546.1	777.6	1820.7	310.2	2110.2	336.8	1868.5	2087.2	260.8	734.6	5026.9	605.4	1297.5	291.3	259.7	3426.8	2060.4	30377.5	16848.9	47708.4	740	1623.2	1913.9	1333.3	490.9	571.3	4500.1	1477.9	1026	652.7	411	684.1	50029.7	39171.1
P169	EDTA-Plasma	No AF		710.6	678.8	5001.2	516.4	1100.7	419.1	86135	5493.1	1250	384	1601.1	6652.7	2336.1	984.3	1055	275.5	2232.2	258.7	1146.7	1131.9	243.6	750	7322.6	591.4	1238.6	282.4	244.3	2004.4	1315.6	53226	14215.3	34174.1	627.8	2805.1	1623.3	633.1	429.4	534.4	2648.9	1310.5	1145.9	377	473	1034.2	66451.5	8143.4
P162	EDTA-Plasma	AF		2051.6	1053.3	7253.3	629.3	1083.1	3586.7	1939.1	6875	1201.3	1076.8	376.1	17997.4	12593.6	1049.2	1005.2	225.8	10740.9	624.7	1909.5	1271.9	343.6	933.4	7504.8	584.8	4727.3	353.3	276.6	3818.9	9559.3	6561.6	66573.4	42013.7	561	1793	1451.9	586.4	499.4	478.5	3492.6	1194.3	815.1	801.7	495	460	49781.8	19769.2
P179	EDTA-Plasma	No AF		777.6	739.5	3555.9	768.7	1086.9	440.3	1260.1	6038.1	5769.9	430.8	388.9	8853.8	2863.8	863.2	1582.3	232.7	1486.9	318.2	1361.2	3184.4	275.7	5710.7	5743.9	1128.9	1370.8	231	973.2	3972.3	2065.5	44790.9	13238.4	35415.9	1551.5	2236.8	1845.5	697.4	624	441.8	4460.8	1076.4	722.6	769.6	465.6	553.7	122665	22079.6
P156	EDTA-Plasma	No AF		1075.6	793.6	6580.9	1133.6	1280.7	1383.1	2105.9	6399.8	865.4	392.7	355.8	15613	7985.5	1046.9	853.1	219.3	4937.9	470.3	1862.9	1209.5	281	820.8	5385.7	624.1	2291.9	230.2	243.5	2715.7	7972.3	24330.8	36379.7	50809.1	678.6	1860.1	1468.5	681.7	612.5	442.2	6493.6	1350.5	745.2	558.6	391.8	542.4	34345.9	8683.5
P158	EDTA-Plasma	No AF		1500	696	7338.6	617.3	1305.9	1538.2	2159.8	5120.8	1127.9	605.4	1201.6	17142.2	8959.7	725.6	1229.7	682.2	6767.9	552.2	1481.3	2877.8	320.3	598.6	7047.7	478.1	2533.9	212.3	304.1	1588.5	8949.5	8593.9	57340.3	44970.1	539.7	2379.4	1077.8	1067.2	567.1	383.2	3071	1425.9	883.2	799.8	610.1	610.1	93562.8	18695.1
[truncated: 1,259 more columns]
